# Supplementary material for: Math Anxiety Is Related to Math Difficulties and Composed of Emotion Regulation and Anxiety Predisposition: A Network Analysis Study
Source: Brain Sci. 2021 Dec 5;11(12):1609. doi: 10.3390/brainsci11121609 (PMC8699086; doi:10.3390/brainsci11121609)
Supplement: Supplementary file 1 [file brainsci-11-01609-s001.zip]

Archive with 1 entries (1 files):
- brainsci-1463172-supplementary.pdf
